# Supplementary material for: Long noncoding RNA HOXA-AS2 promotes gastric cancer proliferation by epigenetically silencing P21/PLK3/DDIT3 expression
Source: Oncotarget. 2015 Sep 10;6(32):33587–601. doi: 10.18632/oncotarget.5599 (PMC4741787; doi:10.18632/oncotarget.5599)
Supplement: Supplementary file 2 [file oncotarget-06-33587-s002.xls]

## Sheet: Sheet1
qRT-PCR primers
Gene	Forward	Reverse
HOXA-AS2	CCCGTAGGAAGAACCGATGA	TTTAGGCCTTCGCAGACAGC
CyclinD1	CTGAGGAGCCCCAACAACTT	CAGTCCGGGTCACACTTGAT
CDK2	GACACGCTGCTGGATGTCA	GGAATGCCAGTGAGAGCAGA
CDK6	AGAGTGCTGGTAACTCCTTCC	GCGCGTCTCAGTCCAGAATC
P21	AAGTCAGTTCCTTGTGGAGCC	GGTTCTGACGGACATCCCCA
PLK3	AGCGCCTACGCTGTCAAAG	CTCAAAGTGGTGCGAAAAACG
DDIT3	GAACGGCTCAAGCAGGAAATC	TTCACCATTCGGTCAATCAGAG
PTGS1	TGCGCTCCAACCTTATCCC	AGAGGGCAGAATACGAGTGTAA
AGTR1	AAGTCGGCACCAGGTGTATTT	TTATGCCTTCCAGCTTTGGGA
EID2	TGCTCCCGGCAGAATACAAG	CACCCTGTGAGGATTTCGCT
EZH2	TGCACATCCTGACTTCTGTG	AAGGGCATTCACCAACTCC
U6	CTCGCTTCGGCAGCACA	AACGCTTCACGAATTTGCGT
GAPDH	GGGAGCCAAAAGGGTCAT	GAGTCCTTCCACGATACCAA
HOTAIR	AAGGCTGAAATGGAGGACCG	GCTGGTTTAGGTTGCAGCAC
ChIP-qRT-PCR primers
P21 P	GGTGTCTAGGTGCTCCAGGT	GCACTCTCCAGGAGGACACA
PLK3 P	CAGACTCTTGAGCAGGCACT	CATCAGACTCACGAGGGCAA
DDIT3 P	AAGAGAGCCTGTCCTCCGAT	GAAAGTTTGGAAGCCGCCAG
si-RNAs
HOXA-AS2 1#	GAGUUCAGCUCAAGUUGAACAUACA	UGUAUGUUCAACUUGAGCUGAACUC
HOXA-AS2 2#	AAACCUUGUAGAUAGCUUGAGCUGG	CCAGCUCAAGCUAUCUACAAGGUUU
P21	GUCACUGUCUUGUACCCUUGU	ACAAGGGUACAAGACAGUGAC
EZH2	GAGGUUCAGACGAGCUGAUUU
