# Supplementary material for: Long noncoding RNA HOXA-AS2 promotes gastric cancer proliferation by epigenetically silencing P21/PLK3/DDIT3 expression
Source: Oncotarget. 2015 Sep 10;6(32):33587–601. doi: 10.18632/oncotarget.5599 (PMC4741787; doi:10.18632/oncotarget.5599)
Supplement: Supplementary file 3 [file oncotarget-06-33587-s003.xls]

## Sheet: heatmap
Gene symbol	Scrambled MAS5-normalized signal intensity	si-HOXA-AS2 MAS5-normalized signal intensity	LOG2 Fold change	Style
KLHL41	0	5.9394	5.9394	up
OR2C3	0.251758	5.85079	5.59904	up
ZNF829	0	5.54237	5.54237	up
KCNJ15	0.474763	5.99486	5.5201	up
ZNF460	1.06219	6.38227	5.32009	up
IPCEF1	0.462649	5.66596	5.20331	up
OR51B4	1.60826	6.80542	5.19715	up
KCNJ2	3.29698	8.45786	5.16087	up
TCEAL7	0.136999	5.27598	5.13898	up
KL	0.541207	5.67632	5.13511	up
CCDC168	0.946116	6.07904	5.13292	up
DMRTA1	1.47046	6.53082	5.06036	up
SIDT1	0.955881	6.01118	5.0553	up
CCDC30	0.390723	5.30558	4.91485	up
KRT3	1.36643	6.10966	4.74323	up
IVL	1.90903	6.63672	4.72769	up
GPR1	1.88679	6.59452	4.70773	up
LINC00167	1.35068	5.96409	4.61341	up
MBD2	5.28911	9.88222	4.5931	up
REM1	2.41075	6.99715	4.5864	up
PP2D1	1.08278	5.66439	4.58161	up
PRAMEF12	1.95977	6.45135	4.49158	up
CORIN	1.61057	6.01736	4.40679	up
C2orf15	2.13515	6.45716	4.32201	up
SOWAHA	1.83378	6.1504	4.31662	up
PCDH11Y	1.60462	5.90341	4.29879	up
PDC	1.95559	6.2229	4.26731	up
LOC102724551	2.26066	6.47207	4.2114	up
LINC00330	2.80861	6.946	4.1374	up
ZBTB10	1.6782	5.80366	4.12546	up
OR5AK4P	2.44621	6.54473	4.09852	up
POFUT1	2.74851	6.82367	4.07516	up
DNM1P41	2.46255	6.52885	4.0663	up
CYP24A1	2.28568	6.3201	4.03442	up
RAPSN	2.49086	6.4353	3.94445	up
LINC00458	1.84595	5.78685	3.9409	up
GALC	1.70082	5.61307	3.91225	up
LOC101928433	2.01734	5.89699	3.87965	up
EPPIN	1.80726	5.68212	3.87486	up
ITGA9	2.81648	6.62258	3.8061	up
L3MBTL4-AS1	2.65737	6.4535	3.79613	up
LEF1-AS1	1.03402	4.82483	3.79082	up
C11orf96	4.08755	7.85561	3.76806	up
MYL5	3.76166	7.51431	3.75265	up
HEPH	2.06937	5.81024	3.74088	up
LINC00893	2.05863	5.74132	3.68269	up
CCT6B	3.70255	7.34374	3.64119	up
VSIG1	2.22902	5.86167	3.63265	up
RBMS3-AS3	1.74102	5.34492	3.60389	up
MIR155HG	1.89645	5.48531	3.58886	up
TMEM26	1.8898	5.47182	3.58202	up
SPATA17	2.84792	6.40564	3.55772	up
AAGAB	4.36083	7.91406	3.55323	up
PWRN2	2.65773	6.17635	3.51862	up
MS4A15	2.94293	6.39357	3.45065	up
CLEC2B	3.02991	6.47752	3.44761	up
SOCS1	3.62188	7.06542	3.44355	up
CTSO	2.66029	6.08317	3.42288	up
LURAP1L-AS1	2.32137	5.66776	3.34639	up
LOC200772	2.75079	6.09582	3.34503	up
IL17C	3.49968	6.84228	3.3426	up
RUNDC3A-AS1	2.08232	5.41129	3.32897	up
FGF14-AS2	3.11653	6.39841	3.28188	up
LOC101927359	2.13929	5.40622	3.26694	up
STX11	4.22435	7.45742	3.23306	up
RAD21-AS1	2.49966	5.68358	3.18392	up
LOC102724880	3.03582	6.20184	3.16603	up
FAM186A	2.65674	5.82015	3.16342	up
ARL14	2.24341	5.40358	3.16017	up
SYK	1.84618	5.00183	3.15564	up
ATG10	3.77718	6.93226	3.15508	up
MUSK	3.25248	6.38589	3.1334	up
GAD2	3.32108	6.45304	3.13195	up
ZNRF2P1	3.05346	6.14228	3.08882	up
DNM3	3.30766	6.39306	3.0854	up
SH3PXD2A-AS1	3.55065	6.60388	3.05322	up
CARD18	2.52651	5.55473	3.02823	up
MAB21L2	3.08936	6.10783	3.01847	up
MAPK10	3.28892	6.30605	3.01713	up
ZNRF1	3.95661	6.9584	3.00179	up
KCNA1	2.84349	5.81665	2.97316	up
LRRC23	3.94535	6.91365	2.9683	up
ZMAT1	1.77337	4.73803	2.96466	up
LOC101927972	3.24789	6.19097	2.94309	up
KLHDC7A	3.04707	5.98998	2.94291	up
LY6H	3.30692	6.24455	2.93763	up
IFNG	2.80589	5.73599	2.9301	up
QRICH2	4.09719	7.02648	2.92929	up
SPEM1	3.63334	6.5325	2.89916	up
PPP1R37	3.82957	6.62834	2.79877	up
COLGALT2	3.20723	5.9944	2.78718	up
OLIG2	3.17146	5.89827	2.72681	up
LOC101929475	5.06602	7.77073	2.70471	up
ST7-OT4	2.42194	5.11599	2.69405	up
CXCL9	3.0219	5.70261	2.68071	up
MUM1L1	2.87768	5.55803	2.68034	up
LOC101929224	2.82166	5.4935	2.67184	up
TECRL	2.56044	5.22699	2.66655	up
NSG1	3.48311	6.07914	2.59603	up
TXNIP	10.2472	12.8216	2.57439	up
C9	2.81805	5.35859	2.54055	up
STXBP6	4.88713	7.42303	2.53591	up
SLAMF8	3.89303	6.41147	2.51844	up
HIST1H4F	2.91272	5.42732	2.5146	up
ZPBP	3.95211	6.44668	2.49458	up
C12orf54	2.63438	5.09279	2.45842	up
LOC101929460	3.89908	6.34824	2.44916	up
FPR2	4.15428	6.59369	2.43941	up
AFMID	6.00825	8.43547	2.42721	up
ZNF506	4.59516	7.01452	2.41936	up
PRIM2	7.03331	9.44293	2.40962	up
C1orf234	3.84715	6.25421	2.40706	up
LPP-AS2	2.66149	5.06219	2.4007	up
SGCG	3.3896	5.7792	2.3896	up
RIT1	9.775	12.1443	2.36934	up
HBB	5.39126	7.73627	2.34501	up
HDAC9	7.88019	10.2216	2.34142	up
PCDH9	4.25404	6.58717	2.33312	up
DACH1	3.51509	5.84264	2.32756	up
PASD1	3.8853	6.19733	2.31203	up
GHRL	3.87881	6.18452	2.30572	up
CA13	2.90776	5.20824	2.30048	up
IFI27	8.82316	11.1117	2.28857	up
HDX	3.23122	5.50836	2.27714	up
PRTN3	4.11322	6.38619	2.27297	up
UBE2W	2.69023	4.95569	2.26546	up
TBC1D17	4.56726	6.79398	2.22672	up
CD163L1	5.76715	7.97363	2.20648	up
CSRNP3	3.01007	5.21492	2.20485	up
TNFSF11	3.44714	5.6475	2.20036	up
LINC00311	3.69587	5.89171	2.19584	up
FXYD4	6.19309	8.37402	2.18093	up
SEPP1	8.97014	11.1452	2.17504	up
DOK5	4.02746	6.1968	2.16935	up
ARRDC4	8.94842	11.1176	2.1692	up
LOC100130285	5.9429	8.10331	2.16041	up
NEURL1	4.76166	6.91802	2.15635	up
CRY2	6.15813	8.29747	2.13934	up
ADAMTS12	5.33201	7.46166	2.12965	up
BRS3	3.95891	6.08748	2.12856	up
GRIK1-AS1	3.46984	5.59486	2.12502	up
C20orf166-AS1	5.00167	7.10718	2.10551	up
LOC100507600	4.54104	6.64487	2.10383	up
GADD45A	10.2024	12.2945	2.09214	up
PAPPA2	4.30931	6.3698	2.06049	up
ZNF780B	3.42085	5.47975	2.0589	up
GPR18	4.88606	6.92334	2.03727	up
SNRPE	4.36274	6.38323	2.0205	up
LRRC70	4.83472	6.81244	1.97772	up
PRG4	5.28575	7.25922	1.97347	up
SNHG10	7.71267	9.68062	1.96795	up
SNAI1	6.20852	8.17371	1.96518	up
CD38	4.09379	6.05469	1.9609	up
MYH16	4.54933	6.50538	1.95605	up
DDIT3	9.80743	11.758	1.95057	up
ACSM3	7.28544	9.22202	1.93658	up
SLC15A2	6.05378	7.98553	1.93174	up
FAM117A	5.36692	7.29148	1.92457	up
MSMB	4.4237	6.33909	1.91539	up
IFRD1	8.43235	10.3256	1.89327	up
HNF4G	5.04459	6.93656	1.89197	up
TTLL10	4.11883	5.99596	1.87713	up
TLR6	3.67947	5.54577	1.8663	up
HCFC2	6.56378	8.42461	1.86083	up
GREB1	5.11301	6.94811	1.83511	up
LINC01139	7.09952	8.93045	1.83093	up
DLG1-AS1	3.85699	5.68551	1.82851	up
CCDC36	4.83885	6.65536	1.8165	up
WFDC3	7.67256	9.48509	1.81252	up
OGFOD3	5.55598	7.36754	1.81156	up
ZNF235	6.37017	8.17467	1.8045	up
DNAJC12	10.5746	12.3777	1.80315	up
CEMIP	5.23	7.03299	1.80299	up
LOC400940	3.22118	5.01984	1.79866	up
CCL20	6.7837	8.5819	1.7982	up
MNS1	6.9932	8.78626	1.79306	up
TMPRSS6	5.72321	7.51503	1.79182	up
SPINK1	9.72605	11.5175	1.7914	up
LOC101927609	6.0684	7.84842	1.78003	up
TRIM6	6.93552	8.71551	1.78	up
TRIM36	7.89115	9.66146	1.77031	up
CBX3P2	4.24806	6.0148	1.76674	up
CCRN4L	8.05236	9.81669	1.76433	up
MYO3A	4.17889	5.93835	1.75946	up
CARD8-AS1	7.61456	9.36097	1.7464	up
MOK	5.54565	7.28881	1.74317	up
NLRP14	4.8103	6.55091	1.74061	up
CCDC62	5.0125	6.75014	1.73764	up
SNORA28	5.75603	7.48602	1.72999	up
TMEM30B	4.07101	5.78719	1.71618	up
TMEM216	8.5019	10.2149	1.71298	up
RYR2	5.92769	7.63692	1.70923	up
SLC17A4	3.44688	5.15196	1.70508	up
SRRM3	4.10454	5.79565	1.6911	up
CUL7	5.81616	7.49144	1.67527	up
NUPR1	5.88685	7.55863	1.67178	up
CDCP1	9.55208	11.2131	1.66098	up
IBA57-AS1	5.77714	7.43573	1.65859	up
PTPRR	6.95308	8.61154	1.65845	up
LOC101929959	7.32913	8.9782	1.64906	up
HABP4	7.72401	9.36945	1.64545	up
CAMK2A	4.95953	6.60287	1.64334	up
LOC101927210	5.13575	6.77678	1.64103	up
FKBP11	6.36137	7.98648	1.6251	up
TOLLIP	5.36214	6.98433	1.62219	up
STX7	8.18548	9.80696	1.62148	up
DCTN1-AS1	4.86919	6.48878	1.61959	up
SNORA68	6.14313	7.75969	1.61657	up
ZNF787	6.34947	7.96066	1.61119	up
WDR62	5.83589	7.44328	1.60739	up
GPR85	3.8373	5.44464	1.60734	up
NLRP10	4.69136	6.29295	1.60159	up
UVSSA	5.76704	7.35992	1.59288	up
42064	4.19108	5.77628	1.5852	up
LOC101929132	4.94279	6.52467	1.58188	up
MATR3	7.30596	8.88346	1.5775	up
USP6NL	5.9948	7.56891	1.57411	up
FAM229B	7.98735	9.55982	1.57247	up
LINC00520	7.41892	8.98377	1.56485	up
PCDHB10	5.24646	6.81016	1.5637	up
RBM34	7.72671	9.28949	1.56278	up
CD68	5.98195	7.53025	1.5483	up
GPR83	4.65808	6.20571	1.54763	up
RPP30	4.41402	5.96144	1.54742	up
LOC100270804	5.02213	6.5626	1.54047	up
ZNF165	9.24486	10.766	1.52119	up
BRE-AS1	7.21423	8.73466	1.52043	up
IQCF1	5.29924	6.81679	1.51754	up
GPR137C	4.65418	6.1713	1.51713	up
ERP27	5.58768	7.09999	1.51231	up
LOC646903	4.47398	5.97692	1.50294	up
SPECC1	6.98836	8.48956	1.50121	up
EPB41L4A-AS1	11.2643	12.7644	1.50013	up
TCF4	4.25852	5.75434	1.49582	up
XYLT2	6.58057	8.07383	1.49326	up
KLHL28	9.94227	11.4319	1.48965	up
LOC100508631	5.37467	6.85593	1.48126	up
DCST2	5.07302	6.55216	1.47914	up
LOC101928449	4.00979	5.48446	1.47467	up
ZNF697	10.1017	11.576	1.47422	up
LINGO3	6.92932	8.40002	1.4707	up
DLG4	6.37831	7.84404	1.46574	up
PPIL6	4.88114	6.34268	1.46154	up
STARD4	11.6869	13.1456	1.4587	up
CYP2W1	4.27476	5.7309	1.45614	up
UCN	5.83325	7.28288	1.44963	up
ZSCAN12	7.66134	9.11041	1.44907	up
APOBEC3A	5.2476	6.69614	1.44853	up
PODXL2	7.0089	8.45543	1.44653	up
LCT	5.31605	6.76174	1.44568	up
LOC730101	8.02521	9.46663	1.44142	up
LINC00698	5.32274	6.76094	1.4382	up
PCDHB16	4.916	6.35033	1.43433	up
C3orf52	8.36871	9.80261	1.4339	up
P3H3	5.93687	7.36971	1.43284	up
ANGPT2	3.63683	5.06925	1.43242	up
LINC00889	4.53424	5.96211	1.42787	up
C17orf59	6.89419	8.32039	1.4262	up
LIPE	5.58869	7.0145	1.42581	up
ZNF169	5.4653	6.88888	1.42358	up
ZNF43	5.50254	6.92387	1.42133	up
FLNC	5.35568	6.77541	1.41973	up
SYPL2	5.50688	6.92597	1.4191	up
ARFGAP2	8.72012	10.1377	1.41756	up
CSMD2-AS1	5.89572	7.31314	1.41742	up
PANX2	6.43956	7.85412	1.41455	up
UNC80	4.85513	6.26855	1.41342	up
BEST1	5.26521	6.66846	1.40325	up
LINC00308	5.53122	6.93066	1.39943	up
MAPK11	7.12067	8.51739	1.39672	up
MMP24-AS1	6.68785	8.08302	1.39518	up
GFPT1	11.8215	13.2124	1.39096	up
LOC400794	4.7716	6.15858	1.38698	up
SESN2	7.92394	9.30886	1.38492	up
FXYD7	4.26383	5.64537	1.38154	up
FIRRE	5.09025	6.46881	1.37856	up
LRRC73	5.85978	7.23763	1.37785	up
SNORA72	7.00299	8.37594	1.37295	up
TEX40	5.49164	6.86428	1.37265	up
DNAJB5	6.80698	8.17647	1.3695	up
C15orf57	8.57281	9.92779	1.35498	up
PTH2R	4.07828	5.43309	1.3548	up
SDS	5.71015	7.06304	1.35289	up
LINC00865	5.25677	6.60904	1.35227	up
NOS1AP	6.2422	7.58829	1.34609	up
MIRLET7DHG	5.21643	6.56205	1.34563	up
ZNF783	7.58238	8.90827	1.32588	up
TMEM64	7.0308	8.35669	1.32588	up
CTSE	5.34486	6.66868	1.32383	up
OTP	4.15197	5.47459	1.32262	up
HCG27	8.01911	9.34051	1.3214	up
SUPT3H	6.25475	7.57594	1.32119	up
TGFBR3	10.0602	11.3812	1.32096	up
SLC51B	7.18956	8.5083	1.31874	up
ACADS	6.24879	7.56519	1.3164	up
MAP3K7CL	5.85184	7.16657	1.31473	up
LINC00460	6.44501	7.75974	1.31473	up
TSC22D3	10.8837	12.1977	1.31402	up
RAB1A	9.86138	11.1724	1.311	up
LINC00662	7.79385	9.10465	1.3108	up
ELK4	5.90852	7.21847	1.30995	up
STK40	6.97484	8.28393	1.3091	up
IFI6	11.5651	12.8739	1.30884	up
SHARPIN	7.38022	8.68786	1.30764	up
SRPX2	7.47426	8.77823	1.30397	up
SLC17A9	7.16092	8.46215	1.30123	up
ATF3	10.6565	11.9576	1.30109	up
TCN1	5.83514	7.1343	1.29916	up
PPP1R15A	7.34615	8.64462	1.29847	up
SLAIN2	6.51571	7.81347	1.29776	up
TMEM107	5.32792	6.6234	1.29548	up
GXYLT1	10.25	11.5442	1.2942	up
STON2	8.95087	10.2393	1.28847	up
ABI3BP	7.31767	8.60582	1.28815	up
CFH	9.06566	10.3533	1.28768	up
STX3	6.43584	7.72304	1.28719	up
TSPAN8	8.91309	10.1992	1.28609	up
ARHGEF37	5.83511	7.11858	1.28346	up
CISD2	4.92442	6.20241	1.27799	up
ZNF574	5.95631	7.23208	1.27577	up
TRIM59	10.5013	11.7729	1.2716	up
CYP3A7	5.93756	7.208	1.27044	up
AXIN1	7.6571	8.92662	1.26952	up
DOC2A	5.43638	6.70581	1.26943	up
DCP2	11.4157	12.6846	1.26892	up
RPL22L1	11.4704	12.738	1.26752	up
IRS4	5.84011	7.09409	1.25398	up
PARP10	7.90987	9.15957	1.2497	up
HCLS1	5.02458	6.27131	1.24673	up
ADAMTSL3	5.22031	6.46544	1.24514	up
CYB561D1	8.67681	9.92031	1.2435	up
EXOC3-AS1	6.10945	7.35236	1.24291	up
INO80B	7.40775	8.65031	1.24257	up
APOL6	7.56466	8.80674	1.24208	up
ITIH3	5.25215	6.49422	1.24207	up
MURC	4.15173	5.39125	1.23952	up
HCFC1R1	7.6176	8.85025	1.23265	up
FNDC9	5.2341	6.45692	1.22282	up
PDP1	11.3596	12.5822	1.22262	up
DLD	5.65259	6.87201	1.21942	up
CEP89	5.17349	6.39271	1.21922	up
GNPDA2	8.87386	10.0922	1.21833	up
G6PC2	5.76425	6.98245	1.2182	up
STX12	9.04222	10.2595	1.2173	up
SERPINI1	7.19191	8.40147	1.20956	up
C19orf60	7.64042	8.84846	1.20804	up
TAB1	6.0236	7.2286	1.205	up
VCPIP1	7.05902	8.26371	1.20469	up
HIVEP3	5.42408	6.62289	1.19881	up
PVRL4	8.50334	9.70177	1.19843	up
TMPRSS4	5.25837	6.45635	1.19798	up
IL1A	8.26214	9.45624	1.1941	up
SBF2-AS1	7.11689	8.30332	1.18643	up
GATA6-AS1	7.26359	8.44717	1.18358	up
HSDL2	10.6405	11.82	1.1795	up
LOC100128653	6.10218	7.28155	1.17937	up
ARHGAP19	9.89148	11.0708	1.17934	up
HMGCS1	11.8809	13.0578	1.17689	up
DDX53	5.48099	6.65781	1.17682	up
TUFT1	10.8989	12.0737	1.17482	up
LOC101929325	5.68484	6.85787	1.17303	up
LGALS8	5.5588	6.73045	1.17165	up
UPB1	4.96037	6.12926	1.16889	up
SLFN13	4.03373	5.19999	1.16626	up
PARD3-AS1	4.78843	5.95105	1.16263	up
ABHD8	6.64453	7.80651	1.16198	up
LOC100505650	5.35631	6.51415	1.15785	up
PP14571	3.73387	4.88969	1.15582	up
TSR2	9.99393	11.1438	1.14991	up
RASSF1	9.99287	11.1409	1.14807	up
EXOSC3	5.60264	6.74948	1.14685	up
LINC01087	3.68576	4.83256	1.1468	up
ZNF768	6.47559	7.62228	1.14669	up
OS9	9.35214	10.497	1.14486	up
NCKIPSD	9.5789	10.7204	1.1415	up
FBXO36	5.29014	6.42987	1.13972	up
FBXO25	8.20293	9.34241	1.13948	up
CIR1	8.4216	9.55912	1.13752	up
TSPAN9	6.81417	7.95164	1.13747	up
TIMM23B	9.95832	11.0945	1.13621	up
TSC22D2	11.639	12.7744	1.13535	up
TMEM145	5.11608	6.25005	1.13397	up
PELI1	10.0154	11.1488	1.13349	up
HSPA6	4.9155	6.04745	1.13195	up
PPCDC	8.06897	9.19906	1.13009	up
IFIT2	8.34459	9.47276	1.12817	up
TET1	4.77518	5.90208	1.1269	up
FLJ23867	5.6107	6.73483	1.12413	up
CEP152	11.7164	12.8394	1.12296	up
INTU	7.53088	8.65289	1.12201	up
NUDCD3	5.86507	6.98436	1.11929	up
LOC100506834	3.76883	4.88671	1.11788	up
LOC101928725	5.81049	6.92798	1.11749	up
GPR160	9.15284	10.2701	1.1173	up
DPPA3	3.93624	5.05307	1.11684	up
SNHG7	10.301	11.4161	1.1151	up
MTMR7	4.26418	5.37913	1.11496	up
MON1B	9.30189	10.4166	1.11472	up
MMRN1	3.83599	4.94934	1.11335	up
FKBP1A	7.09352	8.20391	1.11039	up
BIK	9.84312	10.9527	1.10956	up
ZNF77	7.76197	8.87146	1.10949	up
IFIT3	9.74139	10.8508	1.10937	up
USP7	5.63501	6.74417	1.10916	up
SNTG1	4.77947	5.88819	1.10872	up
DNAAF3	7.37651	8.48392	1.10741	up
WDR48	9.98702	11.0943	1.10729	up
ZNF396	5.26163	6.36391	1.10228	up
TACSTD2	10.4104	11.5111	1.10074	up
ING3	6.99053	8.0902	1.09967	up
TAF5L	7.93199	9.03127	1.09928	up
C9orf116	7.61966	8.71862	1.09896	up
IFT27	7.88368	8.98111	1.09743	up
PLK3	8.1149	9.20983	1.09492	up
ZBTB37	5.57017	6.66413	1.09396	up
HIST1H2AE	8.51835	9.61154	1.09319	up
DDAH1	11.2219	12.3126	1.0907	up
SEC22A	5.51984	6.60595	1.08611	up
CA5BP1	7.08034	8.1648	1.08447	up
FAM161A	9.92194	11.0064	1.08446	up
RNF139-AS1	9.22478	10.3078	1.08303	up
CDK20	7.19902	8.28124	1.08222	up
FAM134B	8.63105	9.71115	1.08011	up
SERPINA12	5.32157	6.39992	1.07835	up
GATAD2B	8.66299	9.73884	1.07586	up
BNIP1	8.7213	9.79568	1.07438	up
GLIPR1	6.42959	7.50279	1.0732	up
RCAN3	7.60969	8.68265	1.07296	up
GPNMB	7.77546	8.84743	1.07197	up
CFAP52	5.89731	6.9688	1.07149	up
SLC35C2	9.59071	10.6616	1.07094	up
OSER1	11.2641	12.3336	1.06948	up
VENTXP1	4.27006	5.33916	1.0691	up
SPTY2D1	10.6579	11.7269	1.06902	up
MT1G	11.3469	12.4152	1.0683	up
SPRED1	5.9473	7.01459	1.06729	up
DPP10-AS3	5.07386	6.14047	1.06661	up
CASC15	5.8487	6.91502	1.06632	up
PDGFD	5.49793	6.5613	1.06337	up
C9orf114	7.49872	8.56143	1.06271	up
RNF7	11.6477	12.7098	1.06206	up
ECHDC2	9.45482	10.515	1.06021	up
IFIT1	8.75014	9.80996	1.05983	up
KCTD7	9.48187	10.5415	1.05963	up
MMP12	4.93304	5.99153	1.05849	up
SERPINB11	4.24885	5.3071	1.05824	up
ARHGEF9	5.99402	7.05223	1.05821	up
ORMDL3	8.22793	9.28575	1.05783	up
ZBTB26	6.96704	8.02439	1.05735	up
MYPN	5.70136	6.75853	1.05717	up
RAD51AP1	10.9841	12.0405	1.05645	up
TNFRSF11A	6.8303	7.8859	1.05561	up
TMEM55A	8.65652	9.71076	1.05424	up
SRD5A1	10.7607	11.8136	1.05287	up
ARFGEF1	9.26819	10.3206	1.05237	up
KIAA1324	4.26437	5.31575	1.05137	up
RAET1E	5.62094	6.67151	1.05057	up
MED30	8.88344	9.93349	1.05005	up
TLL1	7.33167	8.38077	1.0491	up
AOX1	6.13018	7.17842	1.04824	up
ZNF34	6.44651	7.49286	1.04635	up
ZNF426	6.32412	7.37018	1.04605	up
FMN2	6.96319	8.00912	1.04594	up
RBM20	4.62722	5.67151	1.04429	up
FLRT3	9.67891	10.7232	1.04424	up
LOC729506	6.21739	7.26023	1.04284	up
PITHD1	10.4669	11.5092	1.04231	up
STRN	5.36043	6.4027	1.04227	up
TCP11L2	7.61365	8.65359	1.03994	up
RHEBL1	9.70067	10.7405	1.03988	up
TIPARP-AS1	5.13103	6.17027	1.03924	up
TTC33	10.9529	11.9914	1.03844	up
MAK	5.47937	6.5156	1.03623	up
PHACTR2	9.46933	10.5051	1.03578	up
LINC00896	5.40736	6.44295	1.03559	up
ZNF551	5.96482	6.99966	1.03484	up
SLC12A8	5.69952	6.73422	1.03471	up
ESRRA	7.28343	8.31785	1.03442	up
GLYCTK-AS1	5.88942	6.92365	1.03423	up
GTPBP8	10.114	11.1476	1.03351	up
CYCS	7.38655	8.41923	1.03268	up
PID1	7.03093	8.06157	1.03063	up
BMP2K	7.98283	9.013	1.03017	up
TTBK1	5.64666	6.67501	1.02835	up
HES7	6.52805	7.55479	1.02674	up
DCAF15	6.17878	7.2046	1.02582	up
GAS2L3	7.37218	8.39772	1.02554	up
IL6	9.05017	10.0751	1.02489	up
ST6GALNAC3	5.10827	6.13304	1.02476	up
EYA4	7.35486	8.3792	1.02434	up
ZNF280C	7.96183	8.98483	1.023	up
C4orf29	5.87872	6.90061	1.02189	up
TICRR	8.40527	9.42703	1.02175	up
HES4	11.855	12.8745	1.01942	up
NRDE2	6.73007	7.74831	1.01824	up
MESP2	7.76055	8.77753	1.01698	up
LETMD1	11.4051	12.4208	1.01573	up
HIST1H2AL	6.30707	7.32153	1.01446	up
CARTPT	5.31291	6.32627	1.01336	up
ZNF597	5.47049	6.48328	1.0128	up
GRPEL2	11.0615	12.0712	1.00967	up
FBXW4P1	6.18666	7.19368	1.00703	up
GABARAPL1	10.077	11.0827	1.00565	up
ICE2	8.12667	9.1306	1.00393	up
SENP7	8.29895	9.3028	1.00385	up
DCTN4	11.2394	12.2432	1.00375	up
CD81-AS1	5.73032	6.73362	1.00331	up
GNAI1	10.8102	11.8117	1.00149	up
HECA	10.5265	11.5266	1.00002	up
L3MBTL1	8.30358	7.30191	-1.00168	down
CD44	12.3965	11.3943	-1.00217	down
C10orf54	8.03405	7.03092	-1.00313	down
CBX1	12.679	11.6757	-1.00335	down
LDOC1L	10.6532	9.64835	-1.00486	down
HPS1	6.55996	5.55452	-1.00544	down
STAM2	8.99259	7.98677	-1.00583	down
LSM3	12.5142	11.5071	-1.00705	down
TSPAN33	7.0044	5.99716	-1.00724	down
IGLL3P	6.79069	5.78235	-1.00834	down
TMEM127	8.4712	7.46266	-1.00855	down
ZNF362	9.1086	8.09962	-1.00898	down
ZNF137P	7.71276	6.70301	-1.00974	down
PRRG4	10.0782	9.06719	-1.01106	down
PPP2R5C	10.1384	9.12659	-1.01183	down
RNF31	7.48909	6.47664	-1.01245	down
SETD6	9.14568	8.13278	-1.0129	down
SPRED2	9.93065	8.91766	-1.01299	down
VPS13A	8.26372	7.25029	-1.01343	down
PROSER3	7.3246	6.31111	-1.01349	down
DNAJC16	8.77058	7.75648	-1.01409	down
LOC100505666	8.11045	7.09537	-1.01508	down
SLC47A1	9.17726	8.16197	-1.0153	down
ZNF440	6.96576	5.95043	-1.01533	down
TMEM184B	10.4669	9.45117	-1.01571	down
WNT6	7.64806	6.63233	-1.01573	down
ZNF107	8.68555	7.66963	-1.01592	down
COL12A1	9.97035	8.95419	-1.01615	down
SERPINB9P1	7.68088	6.66467	-1.01621	down
STON1	7.75148	6.73516	-1.01631	down
ELOVL6	10.2144	9.19712	-1.01723	down
SLC39A10	12.0497	11.0312	-1.01852	down
MYL9	9.1174	8.09706	-1.02034	down
CFHR4	5.50877	4.48829	-1.02049	down
EFR3A	11.8735	10.8529	-1.02053	down
ACTR3C	7.75802	6.73697	-1.02105	down
MRPL35	9.24729	8.22606	-1.02123	down
RTKN	6.67035	5.6488	-1.02155	down
LSM14A	11.2137	10.1905	-1.0232	down
PPP1CB	10.514	9.48969	-1.02433	down
LIPA	11.8665	10.842	-1.02449	down
EPN3	6.01857	4.99369	-1.02489	down
POLR2K	10.8707	9.84394	-1.02677	down
NFYC-AS1	7.44668	6.41962	-1.02706	down
SMARCAL1	8.4992	7.4686	-1.0306	down
WWC3	9.00248	7.97183	-1.03064	down
CUL4A	12.0317	11.0009	-1.03081	down
DHRS3	8.89003	7.85903	-1.031	down
AMIGO2	9.91596	8.88464	-1.03132	down
GTF2A1	11.4105	10.3774	-1.03312	down
CCDC88A	11.4849	10.4508	-1.03412	down
SAR1B	11.0189	9.98334	-1.0356	down
HFE	8.39526	7.35941	-1.03585	down
FNDC3B	12.4211	11.3853	-1.03587	down
RAB31	11.9964	10.9582	-1.03815	down
C8orf82	9.44553	8.40719	-1.03834	down
CASP3	10.2121	9.17289	-1.03923	down
PTGES	12.4937	11.4542	-1.03953	down
ANKFY1	9.92689	8.88721	-1.03968	down
FSTL3	10.5455	9.50543	-1.04004	down
LTBP1	10.6055	9.5633	-1.04218	down
TRUB1	10.5224	9.48017	-1.04221	down
IL10RB	10.0495	9.00623	-1.04329	down
ABHD14B	9.04441	8.0005	-1.04391	down
NAE1	12.8233	11.7791	-1.04415	down
CDK19	8.35505	7.30953	-1.04552	down
UBTF	8.67788	7.62998	-1.0479	down
KCNMB2	6.15055	5.10182	-1.04873	down
RAPGEF4-AS1	5.90684	4.85807	-1.04878	down
MORC2	11.2667	10.2174	-1.04927	down
MKNK1	9.79063	8.74108	-1.04954	down
DUSP7	10.0195	8.96996	-1.04958	down
PAPOLA	12.4162	11.3666	-1.04965	down
ARHGAP18	7.69829	6.6484	-1.04989	down
CALD1	13.1882	12.1379	-1.0503	down
CLASP2	7.75484	6.70389	-1.05095	down
ZNF468	9.91892	8.86773	-1.05119	down
SH3YL1	7.0158	5.96411	-1.05169	down
SEC24B-AS1	6.92052	5.86786	-1.05265	down
ZNF45	8.85516	7.80229	-1.05287	down
TANC2	10.5367	9.48321	-1.0535	down
IQCK	8.17394	7.1201	-1.05384	down
ABHD6	8.98063	7.92667	-1.05396	down
RAB12	9.59001	8.5353	-1.05471	down
DGKA	9.25675	8.20194	-1.05481	down
AP5M1	10.3327	9.27767	-1.05505	down
SMARCA2	9.85928	8.80406	-1.05522	down
AGL	11.5207	10.4653	-1.05542	down
KLHL5	8.94573	7.89019	-1.05554	down
TFAP2A	11.3139	10.258	-1.05591	down
ZNF704	6.10474	5.04806	-1.05668	down
CHST11	9.46726	8.41022	-1.05704	down
KLF15	6.89827	5.84111	-1.05716	down
MAP3K14-AS1	7.01492	5.95603	-1.0589	down
BIRC6	11.4718	10.4128	-1.05896	down
FZD2	7.37684	6.31723	-1.05962	down
AHNAK2	11.4561	10.3963	-1.05978	down
ILF3	9.35081	8.28947	-1.06134	down
ZNF818P	5.61117	4.54939	-1.06178	down
DUT	10.263	9.20077	-1.0622	down
SEC63	8.20649	7.14338	-1.06311	down
ELK1	11.0404	9.97717	-1.06319	down
DSEL	10.4063	9.34018	-1.06615	down
ZSCAN16	7.26589	6.19941	-1.06648	down
SLC26A2	10.4818	9.41494	-1.06684	down
BACE2	8.83598	7.76858	-1.0674	down
CD19	8.13663	7.0687	-1.06793	down
ZNF563	6.22032	5.15214	-1.06818	down
KIAA0232	7.24285	6.17429	-1.06856	down
RAB27A	9.90863	8.83869	-1.06994	down
KLF12	10.7354	9.66498	-1.07047	down
ABCA13	5.49887	4.42695	-1.07192	down
CPD	11.0587	9.98652	-1.0722	down
MYO5A	6.39904	5.326	-1.07304	down
TRAK2	9.32609	8.2528	-1.07329	down
CHSY1	10.9124	9.83877	-1.07365	down
CCNF	9.72236	8.64834	-1.07403	down
LINC01093	3.56387	2.48955	-1.07432	down
SLC30A5	8.1657	7.08605	-1.07965	down
SUV420H1	7.62438	6.54354	-1.08084	down
ATP2A2	10.7111	9.62953	-1.08158	down
TRIM7	8.1908	7.10876	-1.08204	down
CYB5R4	8.41323	7.33077	-1.08247	down
BTN3A3	7.7755	6.69273	-1.08278	down
RAD54B	9.70507	8.62207	-1.083	down
ZNF280D	8.38844	7.302	-1.08644	down
UEVLD	9.4726	8.38523	-1.08736	down
NFIC	9.27744	8.18988	-1.08756	down
MAPK8	8.74352	7.65457	-1.08895	down
NOL10	6.64447	5.55549	-1.08899	down
DNER	9.0974	8.00809	-1.08931	down
IGSF8	9.19424	8.10329	-1.09095	down
AHI1	9.66492	8.57384	-1.09108	down
GSK3B	10.907	9.81502	-1.09195	down
FBXO2	10.9518	9.85933	-1.09249	down
PCGF3	7.78734	6.69469	-1.09264	down
BBS10	9.83418	8.74118	-1.093	down
WNT5A	11.5213	10.4282	-1.09313	down
ESYT2	11.7157	10.6208	-1.09489	down
ECHDC3	10.7202	9.62445	-1.09574	down
SPATA16	6.51938	5.42277	-1.09661	down
PLVAP	7.14884	6.05097	-1.09786	down
ZNF25	6.53879	5.44053	-1.09826	down
SYT12	7.90661	6.8057	-1.10091	down
CDKL3	5.70756	4.60577	-1.10179	down
EID2	9.82432	8.72237	-1.10196	down
PON2	12.8667	11.7645	-1.10221	down
LINC01119	6.63064	5.52777	-1.10287	down
RNF141	9.7666	8.6633	-1.1033	down
TEX264	8.35143	7.24774	-1.10369	down
N4BP2	8.37529	7.27096	-1.10433	down
RNF111	11.503	10.3978	-1.10516	down
BROX	12.4624	11.3562	-1.1062	down
GATAD2A	8.87719	7.77098	-1.10621	down
FOXE1	7.22796	6.12075	-1.1072	down
LOC101929694	6.28092	5.17343	-1.10749	down
OSBPL3	9.80589	8.69765	-1.10824	down
KANK1	11.9113	10.8024	-1.10889	down
GYG1	11.0814	9.97203	-1.10933	down
CAB39	12.0486	10.9372	-1.11138	down
INPP1	10.806	9.69429	-1.11167	down
ZNF106	11.4153	10.3033	-1.11197	down
DTD2	9.28308	8.16961	-1.11347	down
LIMA1	12.2905	11.1768	-1.1137	down
ABCC3	11.3228	10.209	-1.11381	down
LOC100506083	6.89966	5.7854	-1.11426	down
PTDSS2	10.473	9.35845	-1.11454	down
GART	11.0701	9.9551	-1.11503	down
TDRD7	8.98043	7.86448	-1.11595	down
XRN1	10.6637	9.54707	-1.11663	down
LOXL3	6.49696	5.38001	-1.11695	down
CASP6	8.57896	7.46128	-1.11768	down
SMAD4	8.91144	7.79308	-1.11836	down
LOC100505918	7.76712	6.64779	-1.11933	down
TNRC6B	9.71577	8.5962	-1.11957	down
UBA3	12.2532	11.1314	-1.12186	down
IFT74	7.95781	6.83564	-1.12217	down
TRIM13	7.16804	6.04388	-1.12415	down
PHLDB2	12.4879	11.3637	-1.12425	down
LINC01231	6.84429	5.71994	-1.12435	down
CSF1R	7.46132	6.33688	-1.12444	down
PAPSS2	11.1731	10.0484	-1.12466	down
EIF4E	8.15452	7.02911	-1.12541	down
C1orf159	7.44773	6.32228	-1.12545	down
UGT2B17	5.4248	4.2989	-1.12589	down
CLIP1	11.0661	9.94008	-1.12604	down
PRDM1	9.96757	8.84112	-1.12645	down
TYMSOS	8.07247	6.94577	-1.1267	down
DIDO1	11.9468	10.8196	-1.12713	down
GPC2	7.10942	5.98215	-1.12728	down
PSEN1	9.18674	8.05918	-1.12757	down
RASGEF1A	11.4868	10.3578	-1.12899	down
RELL1	11.7622	10.6331	-1.12909	down
ACOX2	8.55712	7.42761	-1.12951	down
CNPY4	9.20169	8.0697	-1.132	down
BCL10	11.7263	10.5928	-1.13345	down
SMIM14	9.93189	8.79745	-1.13444	down
PXDN	11.3908	10.2559	-1.1349	down
SRGAP2	8.07517	6.93765	-1.13752	down
FAM120C	8.56792	7.42954	-1.13838	down
ZNF786	7.69274	6.5543	-1.13843	down
PF4V1	5.93248	4.79377	-1.13871	down
CCT5	8.14371	7.00444	-1.13927	down
IL11RA	7.61447	6.47483	-1.13965	down
RPRD1A	10.8344	9.69349	-1.1409	down
FZD4	9.89518	8.75404	-1.14114	down
TMEM19	9.66213	8.52088	-1.14126	down
C1RL	9.44404	8.30193	-1.14211	down
DNAJC11	9.71283	8.56967	-1.14316	down
PERP	6.94585	5.80215	-1.14371	down
MANEAL	8.76396	7.61972	-1.14424	down
DPYD	9.1849	8.03968	-1.14522	down
CABYR	6.69412	5.5487	-1.14543	down
TTL	11.4059	10.2603	-1.14555	down
ERGIC1	13.843	12.6949	-1.14813	down
NASP	9.44337	8.29509	-1.14829	down
FAM102B	13.025	11.8762	-1.1488	down
IDE	10.2549	9.10498	-1.14996	down
DUSP4	10.655	9.50323	-1.15178	down
RASSF2	8.95717	7.80432	-1.15285	down
SLC44A1	7.78927	6.63563	-1.15365	down
TSPAN14	8.74554	7.5918	-1.15374	down
WWP1	8.78703	7.63258	-1.15446	down
APPL2	7.70511	6.54989	-1.15522	down
ZNF91	8.0998	6.94146	-1.15834	down
TGFB1	5.69362	4.53318	-1.16044	down
MED21	11.4671	10.3064	-1.16064	down
PDLIM5	12.8609	11.7002	-1.16071	down
RHNO1	9.53604	8.37425	-1.16179	down
PBX1	9.71785	8.55419	-1.16366	down
ASH1L	10.5711	9.40665	-1.16449	down
BFSP1	6.59204	5.42607	-1.16597	down
PCDHB14	7.95837	6.79239	-1.16597	down
KLF7	7.00093	5.83437	-1.16656	down
B3GALNT2	11.5618	10.3943	-1.16752	down
KPNA4	9.30189	8.13429	-1.1676	down
KIAA1549	8.76355	7.5951	-1.16845	down
ZNF561	7.85224	6.68298	-1.16926	down
TOMM40L	8.98011	7.80939	-1.17072	down
LRCH1	8.88027	7.70924	-1.17103	down
TLE3	8.24806	7.07598	-1.17208	down
PMCH	8.48145	7.30901	-1.17244	down
PRKACB	10.5401	9.36753	-1.17261	down
RGCC	6.15874	4.98593	-1.17281	down
LYRM5	10.0961	8.92102	-1.17504	down
XPNPEP3	9.71061	8.53515	-1.17546	down
CACUL1	10.5174	9.34151	-1.17588	down
DUSP15	6.56784	5.39073	-1.17711	down
SEPT7P2	8.24103	7.06374	-1.17728	down
VPS25	11.0392	9.86188	-1.17737	down
ERBB3	11.2569	10.0783	-1.17854	down
GLCCI1	11.92	10.7415	-1.17855	down
TRAM2	11.3011	10.122	-1.17909	down
PSEN2	8.52295	7.34181	-1.18114	down
HOOK3	9.20031	8.01718	-1.18313	down
CPSF3L	8.28287	7.09941	-1.18346	down
TAF9B	8.50461	7.32043	-1.18418	down
ATG5	9.94552	8.76017	-1.18535	down
SYTL2	6.74613	5.56031	-1.18582	down
CACNG8	6.06205	4.87573	-1.18633	down
SPA17	8.10208	6.91524	-1.18684	down
LOC100288637	9.50984	8.32215	-1.1877	down
SEC14L4	8.78669	7.59811	-1.18858	down
PIP4K2A	9.08304	7.89423	-1.18881	down
DGKQ	9.42195	8.23113	-1.19083	down
ZNF541	6.39683	5.20533	-1.1915	down
RARB	6.80445	5.61256	-1.19189	down
FAM114A1	11.5854	10.3931	-1.19234	down
GNL3L	7.45563	6.26322	-1.19241	down
SPC25	10.0272	8.83435	-1.19287	down
BRCA2	6.95287	5.75818	-1.19469	down
PALLD	13.3033	12.1077	-1.19561	down
ZNF501	6.44295	5.24719	-1.19576	down
IGF2BP2	10.0134	8.81724	-1.19614	down
SNX4	10.6319	9.43121	-1.20072	down
DNAJB14	10.4582	9.25733	-1.20084	down
PRRC2C	12.7244	11.522	-1.2024	down
C5orf51	11.8819	10.6786	-1.20338	down
ZBED5-AS1	8.97679	7.77329	-1.2035	down
PTER	8.43773	7.23381	-1.20391	down
PLEKHA8	7.24883	6.04418	-1.20465	down
LRRC8D	11.1386	9.9331	-1.20549	down
EIF3J	10.4013	9.19462	-1.2067	down
SLC25A21-AS1	6.93427	5.72737	-1.2069	down
ALDH1B1	8.70811	7.50057	-1.20753	down
TRAPPC13	9.47348	8.26588	-1.2076	down
SLC6A6	13.2941	12.0865	-1.20763	down
TBC1D30	6.22913	5.02109	-1.20805	down
RHBDD1	7.64992	6.44094	-1.20898	down
GABRE	10.8925	9.6823	-1.21023	down
PAQR5	7.937	6.72622	-1.21078	down
PEX1	8.81853	7.60762	-1.21091	down
RMDN1	9.59042	8.37694	-1.21348	down
PPP1R7	5.74685	4.53115	-1.2157	down
F2R	9.83747	8.62111	-1.21636	down
TRMT10A	6.41142	5.19476	-1.21666	down
FOSL2	11.9009	10.6836	-1.21724	down
ADGRE2	8.82676	7.60821	-1.21856	down
SLC6A12	7.11842	5.89947	-1.21895	down
DNAJC10	8.01972	6.80005	-1.21967	down
ATP8A1	6.85372	5.63057	-1.22315	down
ETAA1	8.74716	7.52378	-1.22338	down
EGR1	8.49919	7.27477	-1.22442	down
CLOCK	9.46331	8.23873	-1.22458	down
MLLT3	7.90712	6.68253	-1.22459	down
ERMARD	7.81728	6.59175	-1.22553	down
NEDD1	11.2838	10.057	-1.22678	down
GPR161	7.30492	6.07544	-1.22948	down
KLHL29	9.38761	8.15684	-1.23077	down
EIF2AK2	9.69214	8.46126	-1.23088	down
RHOT1	11.4946	10.2627	-1.23188	down
SAMD1	8.91382	7.68167	-1.23215	down
ZNF578	6.43978	5.20744	-1.23234	down
SKIL	12.8673	11.6342	-1.23307	down
GNE	11.9799	10.7467	-1.23325	down
JAZF1	10.1548	8.92126	-1.23354	down
BDH1	8.21153	6.97749	-1.23403	down
KCNN3	6.42234	5.18755	-1.23479	down
SPATA33	8.93177	7.69634	-1.23543	down
TEX35	6.43282	5.19686	-1.23597	down
SLC25A43	9.31309	8.07656	-1.23653	down
NUDCD1	8.37616	7.13954	-1.23662	down
PTPRG	5.64197	4.4038	-1.23817	down
ZNF436	8.7576	7.51843	-1.23916	down
SLC26A4	5.80723	4.5678	-1.23943	down
LOC100506990	8.66811	7.42811	-1.24001	down
ZNF254	6.87042	5.62965	-1.24076	down
MED13L	7.65958	6.41713	-1.24246	down
SYCE2	6.54591	5.30237	-1.24354	down
ATF1	11.4953	10.2502	-1.24519	down
AKAP12	10.1857	8.94019	-1.24556	down
FAM69B	7.08429	5.8382	-1.24608	down
WHSC1	9.83482	8.58771	-1.24711	down
TARSL2	8.89986	7.65047	-1.24939	down
STYX	10.064	8.81282	-1.25121	down
DARS2	9.48456	8.23237	-1.25218	down
LOC102724275	7.23898	5.98613	-1.25285	down
STEAP3	10.1305	8.87668	-1.25384	down
TPMT	8.14913	6.8935	-1.25563	down
SLC30A6	8.88509	7.62803	-1.25706	down
ITPKA	8.59134	7.33427	-1.25707	down
USP38	6.67285	5.41503	-1.25782	down
KREMEN2	7.77981	6.52193	-1.25788	down
WWC2	8.58819	7.32982	-1.25837	down
ITIH5	6.17555	4.91453	-1.26102	down
SCO1	10.0928	8.83166	-1.26114	down
CYP26B1	10.5418	9.28058	-1.26124	down
HDAC10	7.53276	6.27027	-1.26249	down
AP1G1	11.4427	10.1798	-1.26284	down
PLA2R1	6.75028	5.48704	-1.26323	down
GPR107	9.78148	8.51598	-1.26551	down
MFAP5	5.278	4.01088	-1.26712	down
BBS12	8.93642	7.66902	-1.2674	down
PCYT1A	6.99021	5.72228	-1.26793	down
PPAPDC2	9.83737	8.5693	-1.26806	down
FRS2	8.36173	7.09363	-1.2681	down
ZBTB1	5.94461	4.67569	-1.26892	down
LOC100996251	5.59996	4.33091	-1.26904	down
LOC339988	7.85183	6.58117	-1.27066	down
LYPLAL1	8.75829	7.48624	-1.27205	down
SLC16A6	11.8414	10.5692	-1.27228	down
TEX30	11.4042	10.1316	-1.27268	down
LOC648987	7.82083	6.54686	-1.27397	down
UROS	8.78294	7.50571	-1.27724	down
LOC100287896	7.51093	6.23344	-1.27749	down
TRIM16L	7.67281	6.39463	-1.27818	down
ETF1	12.3859	11.1073	-1.27867	down
C9orf173	6.16188	4.88144	-1.28044	down
API5	10.987	9.70575	-1.28121	down
TRIP12	10.0765	8.79326	-1.28329	down
CDK8	10.2782	8.99434	-1.28383	down
POLH	7.51138	6.22703	-1.28435	down
JKAMP	8.04051	6.75442	-1.28609	down
KCNAB1	7.36422	6.07745	-1.28677	down
NMRK1	10.0604	8.773	-1.2874	down
PKD2	9.30281	8.01485	-1.28795	down
GOLIM4	12.1724	10.8841	-1.28831	down
ABCD3	12.5754	11.2867	-1.28869	down
PDZD2	10.7104	9.42106	-1.28937	down
SDF4	11.5836	10.2926	-1.29097	down
BTD	8.16365	6.87222	-1.29143	down
BMPR1A	9.28104	7.98901	-1.29204	down
MED17	9.0518	7.75963	-1.29217	down
CCDC6	12.0431	10.7509	-1.29225	down
ATG12	8.73653	7.44106	-1.29547	down
LINC00629	6.23037	4.93458	-1.29579	down
TUBGCP3	10.0343	8.73779	-1.29648	down
METTL7B	9.48898	8.19222	-1.29675	down
DDX60	9.76819	8.47106	-1.29713	down
POGLUT1	7.66806	6.37092	-1.29714	down
UBR1	11.6971	10.3993	-1.2978	down
AGPS	9.87537	8.5769	-1.29847	down
ZSCAN25	7.56809	6.2684	-1.29969	down
F8	7.11241	5.81217	-1.30024	down
ZNF571	7.58297	6.28175	-1.30122	down
KIR3DX1	6.58172	5.28045	-1.30127	down
ZNF230	5.91791	4.6165	-1.30142	down
AKAP7	8.13433	6.83255	-1.30178	down
CHAC2	11.002	9.69982	-1.30218	down
SLFN5	9.5212	8.21837	-1.30282	down
AVL9	11.6927	10.3897	-1.30302	down
PNPLA2	6.56286	5.25654	-1.30632	down
ST3GAL1	8.77213	7.46567	-1.30646	down
MIOS	9.42343	8.11687	-1.30656	down
SDHAF2	10.4666	9.15998	-1.30664	down
BCDIN3D	8.90869	7.60203	-1.30666	down
PCNP	13.2007	11.891	-1.30971	down
C1orf131	9.7912	8.478	-1.3132	down
TCP10L	7.20259	5.88878	-1.31381	down
RNASEH1-AS1	8.27547	6.96091	-1.31456	down
LOC100996246	6.26959	4.95408	-1.31551	down
UHRF1	12.0509	10.7353	-1.31557	down
KRT7	12.3443	11.0277	-1.31662	down
SLC19A1	8.12121	6.80455	-1.31666	down
TMTC1	12.1265	10.8095	-1.31697	down
FCRL3	5.6991	4.38021	-1.31889	down
GLB1	11.6721	10.3532	-1.31892	down
SFXN3	10.3543	9.03444	-1.31984	down
DTWD1	9.70538	8.38209	-1.3233	down
HEG1	9.58294	8.25873	-1.32421	down
SLC35G2	11.1388	9.81292	-1.32592	down
SFMBT1	8.66255	7.33648	-1.32607	down
MACROD2-AS1	6.04026	4.71383	-1.32643	down
GPX8	9.11918	7.79132	-1.32786	down
SLC16A7	9.51054	8.18257	-1.32797	down
INPP4A	7.4785	6.14927	-1.32923	down
DHX8	8.63906	7.30892	-1.33014	down
ZNF271P	6.23267	4.90245	-1.33022	down
SKIDA1	8.7204	7.38715	-1.33324	down
GPATCH2L	6.26118	4.92788	-1.33331	down
THEM4	9.47079	8.13596	-1.33483	down
MATN3	6.67185	5.33605	-1.33581	down
TLR8	5.9593	4.62273	-1.33658	down
RDH10	8.49945	7.16109	-1.33836	down
FADD	9.97047	8.63125	-1.33921	down
KRAS	6.66829	5.32752	-1.34077	down
AGFG2	8.86458	7.52299	-1.34159	down
KCTD15	10.2434	8.9017	-1.34165	down
MB21D2	7.82683	6.48381	-1.34302	down
ZFP1	9.33385	7.98903	-1.34482	down
CYBRD1	9.29318	7.94825	-1.34493	down
EBAG9	9.73169	8.38669	-1.34501	down
UBE4A	11.8078	10.4543	-1.35346	down
TBL1XR1	12.0751	10.7203	-1.35477	down
MGME1	10.7245	9.36895	-1.35553	down
KIAA1147	7.39923	6.04345	-1.35578	down
DDX28	8.13951	6.7828	-1.35671	down
TRIM2	7.86082	6.50296	-1.35786	down
TUBB2B	5.83469	4.47484	-1.35984	down
ZNF606	7.44796	6.08803	-1.35993	down
FGD5-AS1	12.2336	10.8728	-1.36081	down
TCF3	10.0984	8.73741	-1.36099	down
CWF19L1	7.45362	6.09172	-1.3619	down
CCDC18	6.35583	4.99387	-1.36196	down
LOC101928205	6.27008	4.9072	-1.36288	down
POLR2L	6.86857	5.50434	-1.36423	down
SSH1	9.07702	7.71199	-1.36503	down
CISD3	7.16723	5.80021	-1.36702	down
KIAA1279	11.6402	10.271	-1.36922	down
LOC441666	4.86822	3.49672	-1.3715	down
DCAF13	9.58939	8.21697	-1.37241	down
SVEP1	6.52598	5.15194	-1.37404	down
FBXW2	9.22759	7.85334	-1.37425	down
MRPS18C	6.78184	5.40756	-1.37428	down
HSPA4L	10.12	8.74348	-1.37648	down
CA5B	7.90974	6.53325	-1.37649	down
CD79B	6.36538	4.98671	-1.37867	down
OLFML1	7.35912	5.97922	-1.3799	down
RBM4	9.65422	8.27175	-1.38247	down
DDX31	8.68018	7.2974	-1.38278	down
CCDC28B	8.00217	6.61806	-1.38411	down
DET1	7.57761	6.19283	-1.38478	down
LOC100507201	6.00552	4.62014	-1.38539	down
HRH1	9.49975	8.1132	-1.38654	down
ANKRD22	7.24543	5.85787	-1.38756	down
LINC00342	7.69145	6.30373	-1.38771	down
ZMYM1	9.07465	7.68152	-1.39313	down
ZNF607	7.36633	5.9728	-1.39354	down
FIBIN	5.84154	4.44741	-1.39413	down
CEACAM4	6.73319	5.3383	-1.39489	down
SPG20	8.66648	7.26888	-1.39759	down
OMA1	10.1711	8.77314	-1.39797	down
LINC00441	5.74666	4.34685	-1.39981	down
PROS1	10.8473	9.44392	-1.40338	down
ACOX1	10.2839	8.8781	-1.40576	down
FAM219A	7.9498	6.54371	-1.40608	down
ZMYND11	9.30119	7.89452	-1.40668	down
LOC729658	5.03231	3.62534	-1.40698	down
SGMS1	10.5455	9.1375	-1.40803	down
MCM6	6.91004	5.50033	-1.40971	down
ZNF614	9.32465	7.91337	-1.41129	down
GBAS	12.2415	10.8293	-1.4122	down
HES5	7.97843	6.56492	-1.4135	down
ARMC8	8.98781	7.57409	-1.41373	down
PTPRJ	10.5299	9.11327	-1.41662	down
GNL1	8.36668	6.94748	-1.4192	down
SLC9A8	8.29063	6.86927	-1.42136	down
KDSR	9.37474	7.95326	-1.42148	down
VPS13B	9.96588	8.54304	-1.42284	down
SCD	13.5652	12.1422	-1.42299	down
EVI5L	7.79545	6.37177	-1.42369	down
BZW1	13.8953	12.4714	-1.42392	down
LPGAT1	9.9351	8.50913	-1.42597	down
ARL6IP6	7.21162	5.78535	-1.42627	down
KDR	5.91042	4.48287	-1.42755	down
PDK3	8.94141	7.51252	-1.4289	down
DKFZp451B082	6.75331	5.32104	-1.43227	down
TOP2B	12.4093	10.9719	-1.43746	down
LINC01342	7.00769	5.56805	-1.43964	down
DNAJC8	6.93023	5.49038	-1.43985	down
USP9X	7.97096	6.53048	-1.44049	down
SH3RF3	6.91859	5.47708	-1.44151	down
LEAP2	8.49079	7.04911	-1.44168	down
CSF2RA	7.27839	5.8347	-1.44369	down
RSF1	8.46833	7.02459	-1.44374	down
IL1R1	7.35189	5.90717	-1.44472	down
PDE4D	9.69173	8.24614	-1.44559	down
CARS2	11.4727	10.0268	-1.44589	down
AIG1	6.04603	4.59941	-1.44662	down
RPL15	13.3928	11.9453	-1.44744	down
CHST13	7.91298	6.46491	-1.44807	down
SLCO4A1	13.0396	11.5898	-1.44973	down
C1orf74	8.01357	6.56243	-1.45114	down
FRAT1	8.4283	6.97584	-1.45247	down
GINS4	8.1544	6.70168	-1.45272	down
TDP1	7.66981	6.21619	-1.45363	down
MRE11A	10.5862	9.13244	-1.45372	down
ZNF585B	7.91791	6.46376	-1.45415	down
USP20	8.01104	6.55508	-1.45596	down
KDM7A	8.76809	7.312	-1.45609	down
LOC284561	6.57025	5.11098	-1.45927	down
LOC101929398	6.85072	5.39056	-1.46016	down
TMEM154	7.09973	5.63929	-1.46044	down
STAT6	10.8977	9.43234	-1.4654	down
FASTKD2	6.64921	5.18117	-1.46804	down
IREB2	11.364	9.89557	-1.46844	down
C7orf73	11.2336	9.76378	-1.46986	down
ME2	10.6199	9.14635	-1.47358	down
FAM20C	9.94132	8.46526	-1.47606	down
MAGI1	7.42846	5.95121	-1.47726	down
PHTF2	9.36292	7.88261	-1.4803	down
P2RX1	7.41137	5.92938	-1.482	down
MFAP3L	8.45353	6.97122	-1.48231	down
SNORA37	6.19492	4.71244	-1.48249	down
C11orf58	10.5069	9.02412	-1.48274	down
POC1B	11.1035	9.62072	-1.48279	down
PRICKLE1	6.24337	4.76033	-1.48304	down
TXNDC15	10.3018	8.81572	-1.48605	down
ZBTB38	11.4863	9.99858	-1.48773	down
MET	12.5718	11.0769	-1.49489	down
TIMP3	9.39037	7.89145	-1.49892	down
PTPRF	12.277	10.778	-1.49896	down
COBL	10.1884	8.68684	-1.50161	down
PAPPA	8.41783	6.91539	-1.50245	down
CCDC71L	8.6003	7.09591	-1.50439	down
RORA	8.02004	6.51502	-1.50503	down
ITPRIPL2	11.8675	10.3575	-1.50992	down
SLC25A46	9.84776	8.33535	-1.51242	down
PVRL3	9.47836	7.96481	-1.51355	down
GPD1L	10.292	8.77759	-1.51439	down
BNIP2	11.8512	10.3344	-1.51676	down
RFPL3S	5.83888	4.32188	-1.51701	down
ALPPL2	12.7362	11.219	-1.51719	down
CDC42EP5	6.81495	5.29774	-1.51722	down
PLEKHA2	11.3215	9.804	-1.51747	down
PPP2R2C	6.69787	5.17974	-1.51812	down
TPM1	10.1738	8.65238	-1.52144	down
TUBB1	6.03492	4.50872	-1.5262	down
FKTN	9.26527	7.7364	-1.52886	down
FBXO3	10.3334	8.80366	-1.52975	down
BRCC3	8.72259	7.19188	-1.53071	down
SERPINB5	11.6685	10.1367	-1.53178	down
JAK2	7.37285	5.83833	-1.53452	down
UBR3	9.73201	8.19708	-1.53493	down
ATXN10	9.17983	7.64281	-1.53702	down
DFNA5	12.065	10.5263	-1.53872	down
LEPROTL1	11.0397	9.49588	-1.54386	down
SLCO3A1	9.84072	8.29482	-1.54591	down
TRMT13	9.0116	7.46551	-1.54609	down
LINC00307	5.12878	3.58239	-1.54639	down
GSPT1	9.21137	7.66496	-1.54641	down
GEMIN6	10.2362	8.68812	-1.54812	down
AP1S3	8.22846	6.67939	-1.54907	down
NCKAP1	12.9897	11.4402	-1.54946	down
FBLIM1	8.37017	6.81964	-1.55052	down
PER3	8.45455	6.89521	-1.55934	down
KIAA1549L	6.72659	5.16528	-1.56131	down
TMPO	12.1004	10.5385	-1.56192	down
SSR1	12.0179	10.4554	-1.5625	down
OSMR	12.558	10.9949	-1.56305	down
LOC101928476	6.37408	4.809	-1.56508	down
ARHGAP6	5.90761	4.34215	-1.56546	down
ZDHHC20	10.2131	8.63959	-1.57353	down
VTA1	10.6396	9.06499	-1.57458	down
EPB41L4A	9.40519	7.83019	-1.575	down
MCEMP1	6.49377	4.91876	-1.57501	down
MLLT4	8.49923	6.92214	-1.57709	down
MTMR9LP	7.50127	5.92405	-1.57722	down
TBC1D9B	9.33272	7.75453	-1.57819	down
ANKRD50	8.9765	7.3976	-1.5789	down
EVA1C	10.757	9.17712	-1.57984	down
GALNT8	6.78069	5.19525	-1.58544	down
SATB2	7.56075	5.97378	-1.58697	down
MMEL1	7.50918	5.91658	-1.5926	down
SH3PXD2B	8.58654	6.99248	-1.59406	down
GRIK1-AS2	6.61361	5.01815	-1.59547	down
TBC1D8B	7.08264	5.48684	-1.59579	down
C9orf69	9.75658	8.15098	-1.6056	down
USP15	7.42369	5.81459	-1.6091	down
LOC100507424	7.30314	5.69252	-1.61061	down
BID	9.14247	7.53089	-1.61158	down
C18orf54	8.84694	7.23423	-1.61271	down
CDK2AP1	13.6923	12.0776	-1.61469	down
RNF213	9.43998	7.82297	-1.61702	down
CALU	11.2129	9.5951	-1.61776	down
ZNF320	9.55485	7.93665	-1.6182	down
SRSF1	8.82677	7.20844	-1.61832	down
CERS6	5.77924	4.15612	-1.62312	down
ABHD16A	9.59106	7.96706	-1.62401	down
TESK1	7.9859	6.35908	-1.62682	down
ZNRF3	8.74135	7.11414	-1.62721	down
ANGPTL4	11.4177	9.78834	-1.62935	down
NUP210	10.6006	8.96986	-1.63076	down
TRHDE-AS1	6.10757	4.4767	-1.63088	down
LMBRD2	7.35336	5.71768	-1.63568	down
RBBP6	11.393	9.75524	-1.63772	down
TPK1	9.52711	7.88037	-1.64674	down
PTP4A1	11.7318	10.0848	-1.64703	down
NAT8L	7.5743	5.92713	-1.64717	down
CRTAP	8.76322	7.11541	-1.64781	down
ABCG1	11.2973	9.64668	-1.65059	down
WASF3	6.11423	4.4621	-1.65213	down
TCAIM	9.37354	7.71959	-1.65395	down
CREBL2	8.85233	7.19575	-1.65658	down
SYNC	8.44795	6.78916	-1.65879	down
PSORS1C1	7.29149	5.63005	-1.66143	down
URB1	6.21721	4.55365	-1.66356	down
SOS1	10.1823	8.51731	-1.66502	down
LOC100130264	6.59393	4.92663	-1.66729	down
RAB3IP	5.53128	3.86342	-1.66786	down
SLC38A6	9.04214	7.37115	-1.67099	down
NOL12	7.8489	6.17667	-1.67223	down
SERPINE1	10.0573	8.37734	-1.67993	down
KIAA2026	8.90642	7.22283	-1.68359	down
LOC101928539	5.57395	3.88237	-1.69157	down
FAM104B	6.7082	5.01428	-1.69392	down
AMMECR1	10.7352	9.03972	-1.69544	down
ZNF275	7.35296	5.65009	-1.70288	down
GATA2-AS1	7.81527	6.11221	-1.70306	down
DENND5B	8.72084	7.01653	-1.70431	down
ZFY	4.39673	2.68981	-1.70693	down
DOCK4	6.8878	5.17771	-1.71009	down
C6orf99	6.9075	5.19672	-1.71078	down
FAM208A	11.1835	9.46965	-1.71384	down
DDX11-AS1	6.05044	4.33651	-1.71392	down
TSPAN7	6.49476	4.78012	-1.71464	down
CBX5	10.1483	8.42746	-1.72087	down
MCTP1	7.50215	5.78024	-1.7219	down
REEP1	8.97663	7.25452	-1.72211	down
LGALS8-AS1	7.05683	5.33064	-1.7262	down
IKBIP	10.827	9.10045	-1.72655	down
DOLK	9.25104	7.52019	-1.73085	down
LOC101929260	6.17731	4.4446	-1.73271	down
SLC1A4	8.15569	6.42197	-1.73372	down
SIPA1L1	6.52248	4.78776	-1.73472	down
ANXA5	13.7247	11.9886	-1.7361	down
DOCK5	11.5439	9.80677	-1.73716	down
TRIM62	7.12002	5.37111	-1.74891	down
EIF4G3	9.89629	8.14496	-1.75133	down
ARL15	6.70641	4.95343	-1.75298	down
RRP15	8.25603	6.49984	-1.75619	down
LFNG	9.24858	7.49086	-1.75772	down
DESI2	11.9283	10.1669	-1.76141	down
HAUS6	10.9325	9.1647	-1.76779	down
APPBP2	8.95231	7.18206	-1.77025	down
PLEKHM3	8.93021	7.15959	-1.77062	down
ITGA6	11.6461	9.87309	-1.773	down
ABRACL	8.49679	6.72318	-1.7736	down
ATP7A	8.27827	6.5031	-1.77517	down
KLF3	10.1067	8.32428	-1.78246	down
SIGLEC6	6.75502	4.97173	-1.78329	down
ADAMTS5	7.08937	5.3044	-1.78497	down
ASPM	12.6443	10.8592	-1.78511	down
SSH3	7.56587	5.78028	-1.78558	down
MYO9A	7.75388	5.96208	-1.7918	down
ITGA2	12.859	11.0631	-1.79591	down
TRAF3IP1	9.10647	7.31004	-1.79643	down
CATSPER3	6.62895	4.8275	-1.80145	down
PTGS1	10.456	8.65024	-1.80577	down
PSAT1	12.0496	10.2407	-1.80895	down
PEX13	10.139	8.32625	-1.81277	down
IPO5P1	8.12302	6.30952	-1.8135	down
PAXBP1-AS1	6.26442	4.44263	-1.8218	down
CUL2	6.304	4.47734	-1.82667	down
N6AMT1	7.76913	5.93871	-1.83042	down
ST3GAL4-AS1	9.19505	7.36361	-1.83144	down
BMPR2	7.04959	5.21693	-1.83266	down
FAM98B	11.4715	9.63616	-1.83536	down
KCNIP1	5.87285	4.03481	-1.83804	down
ASCC1	10.8985	9.05978	-1.83873	down
TMEM45B	8.72846	6.88944	-1.83902	down
SYT17	9.00401	7.16398	-1.84002	down
LSMEM1	7.65481	5.81053	-1.84428	down
LOC101929741	5.5222	3.67751	-1.84469	down
KCNH7	6.46506	4.61593	-1.84912	down
DEPTOR	7.39835	5.54796	-1.85039	down
LRP8	9.76246	7.90709	-1.85537	down
CREB1	10.0463	8.18398	-1.86235	down
LILRB4	5.75983	3.8902	-1.86963	down
MTRF1	7.04727	5.17562	-1.87165	down
PADI1	6.84317	4.97025	-1.87292	down
COX18	9.84112	7.9659	-1.87522	down
CDC123	11.7501	9.85707	-1.89301	down
WASF1	9.23339	7.34021	-1.89318	down
ACADSB	6.85757	4.9519	-1.90568	down
IDNK	7.2945	5.38878	-1.90573	down
USP33	12.1991	10.2905	-1.90856	down
CEP104	7.13336	5.21728	-1.91608	down
EHHADH	5.60754	3.68668	-1.92086	down
PRDX3	13.2419	11.3172	-1.92474	down
ACLY	12.7469	10.8098	-1.93706	down
QSER1	12.6457	10.7056	-1.9401	down
COL15A1	9.10462	7.1606	-1.94401	down
SRMS	6.41965	4.47429	-1.94537	down
CLHC1	7.7342	5.7855	-1.94871	down
LCA5L	6.8845	4.92442	-1.96008	down
IPO9	9.84726	7.88655	-1.96071	down
NUCKS1	12.692	10.7273	-1.96476	down
TMED5	9.93066	7.95489	-1.97576	down
EXOC6B	8.99332	7.01745	-1.97587	down
TMCO5A	6.74986	4.76676	-1.9831	down
PMEPA1	8.37903	6.39097	-1.98806	down
LINC00963	8.25639	6.26639	-1.99001	down
IGFALS	6.10195	4.10582	-1.99613	down
SRSF3	6.91732	4.91617	-2.00116	down
TESPA1	6.66707	4.66502	-2.00205	down
SLC23A1	6.49557	4.48844	-2.00713	down
ACER3	11.3061	9.29502	-2.01107	down
SMG7-AS1	5.39372	3.38096	-2.01277	down
HSPH1	8.18057	6.16524	-2.01532	down
METTL23	12.5235	10.5008	-2.02271	down
PARD6G	7.47422	5.44878	-2.02544	down
ASXL2	7.61444	5.5835	-2.03094	down
ATL3	10.7696	8.73213	-2.03748	down
LCMT2	9.58763	7.54986	-2.03777	down
OR52D1	5.25682	3.21573	-2.04109	down
GFPT2	11.024	8.97237	-2.05162	down
LOC102724356	8.13872	6.08615	-2.05257	down
ERGIC2	12.8504	10.797	-2.05337	down
TNRC6C-AS1	6.90334	4.8485	-2.05484	down
MCTS1	8.14764	6.08498	-2.06265	down
HDAC4	7.67965	5.61109	-2.06856	down
DICER1-AS1	6.4715	4.38795	-2.08355	down
CPSF2	10.1324	8.04739	-2.08496	down
SLC30A9	10.5228	8.43202	-2.09079	down
OLFM2	6.94039	4.8478	-2.09258	down
PSMA5	6.55477	4.45948	-2.09529	down
LOC101927769	5.65634	3.55914	-2.0972	down
AGTR1	6.17166	4.07434	-2.09732	down
B3GALT6	8.12207	6.02299	-2.09908	down
MPHOSPH6	10.8559	8.74446	-2.11148	down
IL11	8.18885	6.07314	-2.11572	down
NDOR1	7.99168	5.87372	-2.11796	down
SERBP1	11.5197	9.39728	-2.12238	down
CASC4	12.7253	10.5973	-2.12804	down
ALPP	11.9956	9.86579	-2.12978	down
PRMT6	8.88855	6.75575	-2.1328	down
PIGQ	6.40538	4.26833	-2.13705	down
ZC3H12D	8.05865	5.91529	-2.14336	down
CHST3	9.63743	7.48905	-2.14838	down
ALCAM	12.7536	10.6007	-2.1529	down
CACNA2D2	6.7091	4.54155	-2.16755	down
MCTP2	10.4292	8.24696	-2.18224	down
GRAMD1C	7.94382	5.75585	-2.18797	down
MNDA	5.22663	3.0355	-2.19113	down
SAMD9	10.0738	7.87827	-2.19556	down
NXT2	10.3985	8.2012	-2.1973	down
ULBP1	7.18323	4.98276	-2.20048	down
EHF	7.35266	5.15022	-2.20244	down
CALM1	9.78984	7.58712	-2.20272	down
ZNF268	7.62255	5.41883	-2.20372	down
SCOC-AS1	5.34797	3.13432	-2.21365	down
NAGA	10.8471	8.63334	-2.2138	down
LMBR1	8.32105	6.08748	-2.23357	down
ATP11C	9.85762	7.61221	-2.24541	down
CPNE3	10.9294	8.67914	-2.25022	down
UCA1	12.3658	10.103	-2.26281	down
NAGS	6.88815	4.6081	-2.28005	down
CDK12	8.6664	6.36942	-2.29699	down
SCG5	7.05947	4.76139	-2.29808	down
SCNN1A	7.4933	5.18467	-2.30864	down
RLN2	6.52759	4.21643	-2.31116	down
PDE6D	9.7635	7.44377	-2.31973	down
ATP8B1	7.37578	5.05556	-2.32022	down
RNF157	6.7761	4.4513	-2.3248	down
PTEN	10.521	8.19614	-2.32482	down
SAP30L	8.85515	6.52419	-2.33096	down
CAP2	10.0581	7.72103	-2.33704	down
ERCC4	9.63567	7.29502	-2.34065	down
AZI2	9.75057	7.40624	-2.34433	down
RIOK2	6.79564	4.44855	-2.34709	down
SIN3A	8.25563	5.90409	-2.35155	down
NCOA5	7.96732	5.61019	-2.35713	down
CXCL5	5.8272	3.45349	-2.37371	down
TIMMDC1	12.1533	9.77053	-2.3828	down
PQLC3	9.2418	6.84797	-2.39384	down
BPTF	6.91785	4.51866	-2.39919	down
RIPK1	8.77785	6.3774	-2.40045	down
PGAM2	6.2983	3.89354	-2.40476	down
LPAR5	7.66546	5.25638	-2.40908	down
EDNRB	6.85541	4.44116	-2.41425	down
THAP2	8.22997	5.80189	-2.42808	down
TMTC4	8.0913	5.65651	-2.43479	down
HMGN3-AS1	5.95566	3.51472	-2.44094	down
ZC3H10	7.33676	4.88357	-2.45319	down
LOC100506691	6.6842	4.20722	-2.47698	down
ROS1	5.49104	2.98507	-2.50596	down
C6orf163	6.83721	4.31875	-2.51846	down
TSPYL5	5.90303	3.37402	-2.529	down
CLDN11	5.26476	2.72922	-2.53554	down
IRAK3	6.31315	3.74559	-2.56757	down
SPAST	9.42793	6.84933	-2.5786	down
ZAK	11.3002	8.71773	-2.58251	down
SLC16A14	6.16124	3.57719	-2.58406	down
LOC101929681	7.02226	4.43769	-2.58457	down
CASK	7.94911	5.35771	-2.59139	down
MMP11	7.05847	4.45639	-2.60209	down
PIGK	9.84011	7.21737	-2.62274	down
VIT	5.9724	3.34675	-2.62565	down
GLS	9.90409	7.2635	-2.64059	down
USP27X	7.56607	4.92372	-2.64234	down
SECTM1	7.25099	4.58483	-2.66616	down
LOC286370	6.01399	3.31394	-2.70005	down
SLC22A4	8.87642	6.1677	-2.70872	down
EQTN	5.985	3.27396	-2.71104	down
DCLK3	5.86896	3.14842	-2.72054	down
SLC36A4	7.28907	4.55984	-2.72923	down
SIX6	5.57591	2.82584	-2.75007	down
TRIOBP	7.49975	4.74471	-2.75504	down
FAM135A	9.87464	7.11781	-2.75683	down
HNMT	6.36928	3.61221	-2.75707	down
FAM69A	5.84167	3.08458	-2.75709	down
CLDN3	6.2958	3.52563	-2.77017	down
SAXO1	6.28758	3.51365	-2.77393	down
CYP2E1	5.72963	2.92182	-2.80782	down
PCDHB3	4.46592	1.62582	-2.8401	down
N6AMT2	8.45867	5.58544	-2.87323	down
XAF1	6.58101	3.70404	-2.87697	down
LOC100506530	5.11924	2.22787	-2.89137	down
CHRNA1	6.38986	3.4804	-2.90946	down
CAPN8	5.73877	2.81639	-2.92238	down
RGS20	7.03957	4.11687	-2.9227	down
KLHL42	9.99194	7.01913	-2.97281	down
ALDOB	5.58129	2.59195	-2.98934	down
ARNT2	7.23718	4.22523	-3.01195	down
LOC284898	6.92359	3.91131	-3.01228	down
LOC100506124	4.92752	1.90706	-3.02046	down
RERG	5.83299	2.79824	-3.03475	down
TMEM245	11.5213	8.47618	-3.04512	down
MYOT	5.67136	2.60646	-3.0649	down
TTC23L	5.49696	2.42768	-3.06928	down
PPM1E	5.09641	2.01949	-3.07692	down
CDH17	6.59853	3.51095	-3.08758	down
KCNV1	5.13403	2.0433	-3.09073	down
TMEM5	7.05804	3.96589	-3.09216	down
FUT9	5.58997	2.43389	-3.15608	down
C18orf42	5.76066	2.59996	-3.1607	down
CACNA2D3	6.29977	3.11622	-3.18354	down
IGSF1	6.24146	3.05683	-3.18464	down
SCARA3	7.50066	4.3139	-3.18676	down
CHRD	5.91979	2.71298	-3.20681	down
ST6GAL1	7.827	4.61784	-3.20915	down
INSL3	5.90195	2.69028	-3.21167	down
RARRES1	9.14161	5.90508	-3.23652	down
C19orf45	6.46062	3.21276	-3.24786	down
RLTPR	6.85241	3.59647	-3.25594	down
LOC100128288	5.40101	2.11882	-3.2822	down
TRERF1	7.44837	4.14666	-3.30171	down
DAPK2	6.68408	3.37848	-3.3056	down
ST7L	7.04302	3.73667	-3.30634	down
GABRB3	6.00293	2.64661	-3.35631	down
ELOVL7	7.30294	3.89077	-3.41217	down
LOC101927331	5.98143	2.55574	-3.42569	down
TMPRSS12	5.18285	1.72569	-3.45716	down
TAS2R9	5.67217	2.18939	-3.48278	down
C6orf132	7.12764	3.61549	-3.51215	down
ACSM1	5.82547	2.31237	-3.5131	down
LINC01105	5.68757	2.15936	-3.52821	down
SCN7A	5.668	2.11916	-3.54884	down
CDH13	7.48961	3.93938	-3.55023	down
A2M-AS1	6.15579	2.48614	-3.66965	down
HPR	6.64574	2.95983	-3.68591	down
RBM43	7.29104	3.59615	-3.69489	down
RTKN2	5.03253	1.30864	-3.72389	down
EIF4E3	5.96417	2.226	-3.73817	down
GPR4	6.39828	2.65015	-3.74812	down
NABP1	5.93153	2.16829	-3.76324	down
RNF217	6.14141	2.3757	-3.76571	down
AXDND1	5.79638	1.98393	-3.81245	down
CNP	6.6369	2.81477	-3.82212	down
CUL3	6.49769	2.6414	-3.85629	down
LOC100507616	5.96056	2.05297	-3.90759	down
CHRNB4	6.4871	2.53376	-3.95334	down
PLXNC1	5.31925	1.36345	-3.9558	down
LOC102723888	5.85499	1.86164	-3.99335	down
PTCH1	6.60057	2.55822	-4.04235	down
ADGRE1	7.03661	2.95966	-4.07695	down
LOC257396	6.12959	2.04302	-4.08657	down
ATXN1	6.26119	2.09279	-4.1684	down
MBNL3	7.05688	2.87661	-4.18027	down
L3MBTL3	6.72769	2.54555	-4.18214	down
LINC00163	7.11505	2.90536	-4.20969	down
GLP2R	5.70644	1.49214	-4.2143	down
CCDC182	6.93246	2.6546	-4.27786	down
STATH	5.87079	1.48124	-4.38955	down
TMIE	5.51782	1.11884	-4.39897	down
PDGFRL	6.95362	2.54017	-4.41345	down
FAHD2CP	6.23345	1.79943	-4.43402	down
RRH	5.57693	1.13929	-4.43765	down
PEG3	5.21836	0.764531	-4.45383	down
LIN28B	5.38071	0.924482	-4.45623	down
GPR155	6.05232	1.54606	-4.50625	down
DOCK8	7.09686	2.51541	-4.58145	down
CEP19	8.04861	3.4078	-4.64082	down
ABCC2	6.49285	1.84165	-4.6512	down
TTC9	6.62633	1.9618	-4.66453	down
LOC101927460	5.70457	1.03725	-4.66732	down
ZNF204P	5.91078	1.19284	-4.71794	down
DUSP19	5.95532	1.22813	-4.72719	down
LOC101927402	5.63875	0.804103	-4.83465	down
TRPM1	5.54146	0.673195	-4.86827	down
MIR503HG	7.06789	2.18903	-4.87886	down
IPW	5.93978	1.03956	-4.90022	down
RSAD2	5.67676	0.753866	-4.92289	down
NAALADL1	6.43251	1.50406	-4.92844	down
OR5K1	5.80414	0.868328	-4.93581	down
LINC01350	6.17047	1.11967	-5.05079	down
CA3	5.42905	0	-5.42905	down
LINC00844	6.14648	0.700974	-5.44551	down
VGLL3	6.27622	0.45126	-5.82496	down
ANTXR2	5.95915	0.116525	-5.84263	down
LINC01140	6.39652	0	-6.39652	down
