# Supplementary material for: Long noncoding RNA HOXA-AS2 promotes gastric cancer proliferation by epigenetically silencing P21/PLK3/DDIT3 expression
Source: Oncotarget. 2015 Sep 10;6(32):33587–601. doi: 10.18632/oncotarget.5599 (PMC4741787; doi:10.18632/oncotarget.5599)
Supplement: Supplementary file 4 [file oncotarget-06-33587-s004.xls]

## Sheet: Sheet1
HOXA-AS2 expression levels were inversely correlated with P21 expression levels in gastric cancer gene expression dataset GSE15459
HOXA-AS2	CDKN1A
230080_at	202284_s_at
5.54819	8.16043
5.82959	9.85937
6.48592	8.17248
6.05162	8.7677
5.80899	9.56373
6.63389	9.59853
6.73143	9.92414
6.41153	9.34333
5.86498	8.91091
6.11726	9.41046
6.13599	9.49251
5.57174	10.1211
5.73267	8.93894
5.75236	9.57582
6.56089	9.9527
6.16821	8.07748
6.19905	8.97529
5.63899	9.2344
5.59657	10.826
5.93471	9.40139
5.54103	8.66751
5.65768	8.77953
6.1466	8.04493
5.82098	9.74554
5.82345	10.5044
5.26081	9.88465
5.55812	9.92762
5.72039	9.66265
6.34506	9.34526
5.54211	9.43293
5.66057	9.84482
6.18125	11.1883
5.62736	9.25093
5.70941	9.55025
5.62435	10.1468
5.90592	9.21542
6.14027	10.1448
5.95728	8.83486
6.41898	9.05183
5.89946	9.45375
5.45545	9.77255
5.1052	10.0861
6.14641	9.09111
6.01667	9.72221
5.48567	9.21503
5.35801	10.2725
5.9187	10.0103
5.33314	9.5042
5.68291	9.52803
6.23504	10.1681
6.31295	9.68622
5.34694	9.76197
5.90787	8.64527
5.98555	11.1596
5.99766	9.20083
5.74559	8.98665
5.60431	10.6168
5.95649	10.675
5.74483	10.9309
6.26564	11.6169
5.81015	10.7169
5.74864	9.92001
5.72941	10.9837
5.72889	9.44728
5.83176	9.44284
5.95334	10.4855
6.55895	8.01435
5.64046	9.03209
5.57876	9.94035
6.32277	9.50834
5.80057	9.69776
5.71956	10.3182
5.83494	10.8627
5.81451	9.6048
6.11763	9.24091
6.1363	9.65932
5.73274	9.42733
5.7794	9.6734
5.75534	9.55871
5.33427	10.3032
5.63941	10.2205
5.70163	9.31639
5.7584	10.2978
6.0088	9.87251
5.9865	10.4493
5.94285	8.30547
5.41751	10.3146
5.82836	9.6873
6.05559	8.82588
5.08207	10.3373
5.62235	8.94617
5.62537	9.89381
5.84633	9.26288
6.06679	9.65669
5.83828	9.91062
5.56599	9.4534
5.65502	10.7825
6.10421	9.35909
5.66308	10.7283
5.64868	9.9364
6.02737	8.7757
5.67593	10.3569
5.4715	9.81513
5.34276	9.63013
6.32656	10.2023
5.84801	9.94739
5.62153	10.8932
5.94986	10.2346
6.32479	10.1536
5.80624	9.50348
6.25913	9.59418
6.18838	8.63522
5.33902	10.1595
5.50034	10.1023
6.04526	9.70889
5.6634	9.67883
5.72044	9.63115
6.37376	9.42561
6.10395	9.53598
6.38773	9.69207
5.55397	9.55015
5.85803	9.51176
6.40385	9.89393
5.71258	9.93917
5.83561	10.694
5.54103	9.34952
5.96143	9.96543
5.80751	9.87083
5.60468	9.81668
5.8405	9.83155
5.23304	10.4824
5.78211	9.17817
5.9373	9.76104
5.6762	9.14811
5.50835	9.6877
5.75596	9.77934
6.01673	9.37493
5.55371	9.8608
5.51557	9.53064
6.10156	10.3461
5.14102	10.5203
5.75825	9.5611
5.46488	9.58245
6.06298	10.1931
4.85496	9.40184
6.01257	10.1228
5.4594	10.7335
5.26818	10.692
5.95116	10.643
6.66675	9.42168
5.65594	9.61607
5.90238	9.1187
5.66857	10.7501
5.63168	10.9279
6.33116	9.75092
6.066	9.25427
6.37804	9.10834
5.81171	9.7187
5.83099	9.68352
5.80891	10.4696
5.48435	9.54231
5.61426	11.1502
6.7235	9.52086
6.00491	9.98303
5.09386	10.6716
6.44817	10.232
6.16601	10.0307
5.96509	10.5517
5.74248	9.3046
6.33123	8.10978
5.69036	9.82066
6.10356	10.0011
5.95832	9.41188
6.18638	9.58383
5.93671	9.39918
5.54189	9.54877
5.87577	9.55468
5.89852	8.57988
5.44084	9.23553
5.77267	9.27429
5.75291	9.55946
5.73147	9.47358
5.36655	10.7708
5.88925	9.82446
6.15482	8.29745
5.84952	9.59845
6.40991	7.07573
5.63645	9.6684
5.80262	9.05038
5.8409	10.2214
6.3163	9.11155
6.03669	9.5058
6.03435	9.57464
5.93385	9.25658
6.03685	8.82553
6.1854	10.6041
5.75523	11.9244
5.35478	9.81921
5.93128	8.83361
5.63244	8.97625
